# Supplementary material for: Modeling latent infection transmissions through biosocial stochastic dynamics
Source: PLoS One. 2020 Oct 23;15(10):e0241163. doi: 10.1371/journal.pone.0241163 (PMC7584220; doi:10.1371/journal.pone.0241163)
Supplement: S1 Text — (DAT) [file pone.0241163.s002.dat]

0 1 1 1 1 1
1 1 1 2 2 2
2 1 0 3 1 4
3 1 1 4 2 5
4 1 1 5 3 6
5 1 1 6 3 8
6 1 0 6 3 9
7 1 1 7 4 11
8 1 0 8 4 13
9 1 0 9 4 14
10 1 1 10 5 15
11 1 0 10 4 17
12 1 0 11 4 17
13 1 0 11 4 17
14 1 0 11 4 17
15 1 1 12 5 16
16 1 0 13 5 17
17 1 1 12 6 18
18 1 3 13 9 20
19 1 2 13 10 25
20 1 2 14 11 30
21 1 1 14 12 36
22 1 1 15 13 42
23 1 0 14 12 46
24 9 2 22 14 48
25 10 5 31 19 51
26 9 5 36 22 58
27 7 4 39 25 67
28 8 4 45 29 80
29 10 6 49 33 95
30 7 4 55 35 109
31 5 2 58 36 122
32 6 4 61 40 133
33 6 4 66 43 144
34 7 5 68 48 154
35 5 3 68 49 167
36 3 3 70 52 180
37 3 5 71 57 192
38 4 2 69 59 206
39 7 6 72 63 217
40 8 3 73 66 231
41 8 4 75 67 245
42 7 4 78 70 255
43 11 7 85 77 266
44 14 4 95 79 280
45 8 9 96 86 293
46 13 7 105 91 312
47 13 8 108 97 333
48 12 6 109 103 353
49 11 6 109 109 377
50 10 9 110 117 400
51 15 13 120 126 426
52 11 8 122 131 455
53 6 3 124 130 483
54 6 9 123 137 504
55 4 6 118 141 524
56 3 5 117 145 539
57 4 3 117 146 553
58 2 0 113 145 569
59 3 6 104 150 577
60 2 1 100 150 586
61 4 6 93 155 591
62 4 4 87 159 600
63 5 6 86 165 614
64 5 3 86 165 629
65 6 3 84 167 644
66 7 4 84 171 656
67 6 3 81 173 668
68 6 2 78 174 676
69 9 2 79 175 685
70 8 1 77 176 693
71 8 4 79 180 698
72 8 2 80 181 705
73 10 6 82 186 712
74 7 3 81 188 723
75 9 7 82 194 735
76 8 4 85 195 749
77 6 8 87 202 763
78 7 3 90 205 779
79 3 12 84 214 796
80 3 3 84 217 816
81 2 2 81 218 838
82 2 4 78 222 854
83 3 3 75 223 871
84 3 5 71 228 880
85 3 3 65 230 891
86 4 4 60 233 903
87 4 3 57 236 914
88 4 1 57 237 927
89 5 2 54 237 936
90 7 2 58 238 943
91 6 5 61 243 948
92 7 6 64 245 955
93 9 4 66 247 963
94 7 2 66 249 973
95 9 8 72 256 984
96 10 5 72 260 997
97 10 7 75 265 1012
98 12 5 82 269 1030
99 9 3 87 270 1050
100 9 5 92 274 1064
101 10 3 91 277 1078
102 5 9 88 283 1090
103 5 5 85 288 1104
104 3 3 78 291 1122
105 5 6 80 295 1139
106 2 9 76 301 1157
107 2 1 74 301 1175
108 3 2 73 302 1188
109 3 5 72 306 1199
110 4 0 71 303 1210
111 4 2 70 305 1212
112 5 3 71 307 1216
113 6 1 74 307 1221
114 7 4 74 308 1222
115 7 3 69 310 1227
116 7 3 69 312 1232
117 5 3 66 314 1237
118 7 5 71 319 1244
119 9 6 72 321 1255
120 8 3 75 323 1266
121 5 3 73 324 1277
122 11 2 79 326 1287
123 8 7 81 333 1294
124 6 6 80 337 1306
125 7 6 83 340 1320
126 6 5 78 345 1336
127 11 1 82 345 1355
128 8 7 83 351 1367
129 1 3 81 351 1381
130 2 6 77 356 1392
131 2 5 71 361 1403
132 3 0 70 359 1419
133 2 2 67 360 1427
134 4 3 64 363 1436
135 5 3 65 364 1443
136 5 5 64 368 1446
137 5 1 65 368 1455
138 8 1 68 367 1463
139 6 3 70 370 1467
140 8 3 73 373 1473
141 8 4 71 375 1478
142 5 4 70 376 1485
143 6 3 73 378 1494
144 7 2 70 379 1502
145 7 5 72 381 1508
146 7 6 75 384 1514
147 5 7 75 388 1522
148 6 3 70 389 1532
149 4 4 67 393 1542
150 7 5 70 396 1554
151 3 3 67 398 1566
152 3 3 61 401 1576
153 2 1 60 402 1588
154 2 1 58 403 1597
155 2 2 52 405 1604
156 1 4 49 408 1611
157 2 2 47 410 1618
158 3 3 43 413 1626
159 4 2 40 415 1636
160 3 2 38 415 1646
161 7 0 42 414 1653
162 6 2 44 416 1657
163 7 2 50 417 1660
164 5 3 50 419 1662
165 8 3 53 422 1666
166 6 6 54 427 1674
167 7 2 56 428 1685
168 6 5 60 431 1696
169 8 6 65 436 1708
170 12 1 66 436 1722
171 11 1 74 436 1731
172 12 5 81 440 1739
173 6 7 84 446 1748
174 5 6 79 450 1758
175 6 5 82 453 1772
176 4 2 85 452 1789
177 2 4 80 455 1801
178 2 3 78 458 1810
179 2 2 74 457 1818
180 3 2 72 458 1822
181 3 5 68 463 1828
182 5 2 64 464 1836
183 5 2 66 466 1842
184 7 6 68 471 1851
185 6 4 69 474 1864
186 8 3 73 475 1875
187 6 2 73 476 1886
188 6 4 74 479 1896
189 7 3 75 482 1904
190 7 3 73 484 1912
191 7 6 76 487 1921
192 9 3 80 490 1932
193 14 6 86 495 1943
194 8 6 84 500 1956
195 10 7 89 506 1972
196 6 8 89 511 1991
197 9 5 93 514 2012
198 5 2 92 516 2031
199 3 2 90 518 2047
200 2 8 81 524 2059
201 2 6 75 529 2072
202 2 1 69 530 2087
203 2 4 64 533 2101
204 2 3 65 534 2116
205 3 1 65 534 2126
206 3 4 63 537 2131
207 4 1 59 538 2138
208 6 0 62 537 2143
209 6 4 60 539 2146
210 5 3 58 541 2151
211 5 3 56 543 2155
212 7 3 58 545 2160
213 7 2 61 546 2168
214 8 3 66 549 2175
215 12 4 69 552 2183
216 9 7 68 557 2192
217 7 2 67 558 2204
218 7 2 71 559 2216
219 10 5 77 563 2226
220 9 7 76 570 2237
221 7 7 79 577 2250
222 4 5 79 582 2269
223 4 3 80 585 2292
224 2 1 75 585 2314
225 2 2 72 587 2329
226 1 4 66 591 2339
227 3 4 60 595 2348
228 2 2 58 597 2358
229 2 7 56 603 2370
230 4 2 54 605 2386
231 4 4 50 609 2400
232 6 3 54 611 2414
233 7 1 57 612 2428
234 7 3 59 614 2437
235 9 5 65 618 2446
236 6 3 62 618 2455
237 9 6 70 624 2462
238 9 5 76 628 2474
239 7 5 74 629 2488
240 7 4 79 632 2499
241 6 4 79 636 2513
242 11 2 80 638 2525
243 6 5 84 643 2535
244 7 2 87 644 2549
245 4 6 90 649 2561
246 7 3 89 651 2574
247 3 5 84 656 2587
248 3 6 81 661 2600
249 2 3 78 661 2617
250 2 5 75 665 2629
251 3 3 71 666 2643
252 2 1 66 667 2653
253 3 2 66 669 2659
254 3 4 60 673 2667
255 5 2 54 675 2675
256 4 3 53 677 2684
257 5 3 55 680 2694
258 6 2 56 681 2705
259 6 3 58 683 2713
260 7 3 60 685 2721
261 7 4 60 688 2729
262 12 2 63 687 2737
263 9 8 63 693 2743
264 9 3 68 696 2753
265 9 7 72 700 2764
266 8 6 76 705 2776
267 7 4 80 708 2794
268 9 6 84 710 2809
269 6 4 86 713 2823
270 4 7 83 718 2836
271 3 2 82 720 2849
272 3 5 82 722 2861
273 3 5 80 727 2873
274 2 5 75 732 2887
275 2 2 72 734 2901
276 3 5 71 738 2915
277 2 0 69 737 2931
278 4 2 66 739 2941
279 4 4 60 742 2948
280 5 3 58 745 2956
281 6 2 59 746 2963
282 8 3 59 749 2972
283 5 1 58 748 2982
284 6 2 58 750 2988
285 8 7 56 757 2993
286 6 5 60 760 3004
287 7 1 58 759 3015
288 6 3 58 761 3026
289 4 4 59 765 3037
290 7 3 64 768 3045
291 4 2 63 769 3053
292 6 4 62 770 3063
293 5 1 64 771 3072
294 4 8 63 776 3078
295 2 3 62 777 3086
296 3 1 62 778 3094
297 3 2 63 780 3102
298 2 4 62 784 3111
299 2 0 59 784 3119
300 2 2 58 786 3126
301 1 0 56 786 3134
302 2 1 50 787 3140
303 3 2 49 789 3143
304 4 1 51 790 3148
305 7 1 54 791 3152
306 8 1 57 791 3157
307 6 4 61 795 3161
308 5 4 58 799 3167
309 7 1 58 800 3176
310 7 2 57 800 3185
311 5 7 58 805 3194
312 6 4 62 809 3204
313 7 3 67 812 3214
314 6 2 71 814 3226
315 5 5 68 818 3240
316 5 4 71 821 3253
317 7 2 75 821 3265
318 7 3 76 823 3274
319 4 6 75 828 3283
320 4 3 71 829 3293
321 3 3 64 831 3301
322 2 1 59 832 3311
323 2 5 58 837 3320
324 3 3 56 840 3329
325 1 1 50 841 3340
326 5 1 50 842 3350
327 4 1 49 840 3360
328 5 1 52 839 3363
329 7 1 51 840 3362
330 8 3 55 842 3361
331 10 5 62 846 3361
332 7 4 61 848 3367
333 8 5 64 851 3376
334 8 2 69 851 3387
335 8 6 70 857 3396
336 4 6 68 862 3407
337 8 2 68 862 3421
338 8 3 68 864 3432
339 8 6 73 867 3445
340 6 4 75 869 3455
341 7 1 77 868 3462
342 7 4 78 870 3468
343 4 4 74 873 3474
344 4 4 72 874 3480
345 2 3 66 875 3485
346 2 1 61 874 3492
347 1 3 59 876 3496
348 3 2 59 877 3499
349 3 5 58 882 3502
350 4 1 60 881 3509
351 5 3 61 883 3516
352 7 2 58 883 3523
353 6 3 59 884 3529
354 7 4 62 887 3531
355 6 2 59 888 3537
356 7 1 58 888 3542
357 6 1 61 888 3547
358 7 4 66 892 3551
359 10 4 66 894 3556
360 11 7 68 897 3562
361 7 5 69 896 3571
362 9 5 71 894 3579
363 12 11 82 902 3581
364 8 7 87 897 3589
365 8 5 92 893 3589
366 4 5 88 894 3586
367 4 4 88 895 3586
368 3 6 84 895 3579
369 2 1 73 892 3577
370 1 2 70 888 3576
371 1 5 67 889 3570
372 3 3 65 888 3564
373 2 2 59 887 3557
374 3 2 52 887 3552
375 2 2 49 882 3551
376 6 3 51 879 3544
377 6 1 52 875 3535
378 6 0 54 874 3523
379 7 2 58 870 3510
380 8 2 61 865 3498
381 6 2 57 858 3484
382 8 2 57 852 3467
383 8 1 61 845 3445
384 7 3 66 844 3420
385 7 8 69 844 3399
386 7 5 73 842 3385
387 7 5 74 837 3375
388 10 6 78 837 3367
389 8 3 77 836 3360
390 4 4 72 836 3352
391 4 6 72 840 3346
392 2 2 69 841 3349
393 2 4 68 840 3353
394 3 2 69 842 3357
395 1 1 65 840 3363
396 1 1 60 838 3363
397 3 3 55 837 3360
398 4 1 56 835 3357
399 4 2 55 835 3350
400 5 2 55 834 3345
401 6 6 55 835 3341
402 6 3 55 834 3339
403 8 2 57 832 3338
404 6 2 57 830 3335
405 4 2 55 827 3331
406 9 5 63 826 3323
407 10 1 66 820 3315
408 7 7 70 823 3303
409 9 3 73 820 3296
410 8 2 77 817 3289
411 6 6 79 817 3280
412 10 3 85 814 3277
413 11 7 94 814 3268
414 7 6 95 814 3262
415 3 4 91 816 3259
416 3 3 89 817 3258
417 2 3 82 819 3261
418 2 5 80 821 3266
419 1 6 79 822 3273
420 2 1 74 822 3279
421 2 1 69 821 3284
422 5 2 72 822 3286
423 5 1 68 821 3287
424 5 6 64 824 3286
425 6 2 62 823 3288
426 6 5 62 824 3290
427 6 2 60 822 3292
428 6 3 60 820 3293
429 6 2 61 815 3289
430 9 3 64 813 3281
431 12 3 74 810 3270
432 7 5 78 809 3258
433 10 7 81 810 3247
434 11 1 88 805 3242
435 11 4 93 807 3234
436 7 5 92 805 3231
437 10 5 97 806 3227
438 7 11 100 815 3223
439 3 6 97 816 3233
440 2 3 96 816 3242
441 3 2 88 815 3253
442 2 5 86 820 3262
443 1 2 83 819 3267
444 2 1 79 818 3270
445 2 6 66 819 3272
446 6 2 71 820 3276
447 5 5 70 825 3276
448 4 1 67 825 3282
449 5 3 66 822 3289
450 6 0 65 820 3292
451 4 2 62 817 3292
452 8 5 63 819 3284
453 7 3 65 818 3278
454 9 3 71 817 3274
455 12 5 71 818 3271
456 8 4 73 818 3272
457 8 5 75 819 3271
458 10 3 79 817 3272
459 8 5 82 819 3272
460 6 6 81 821 3273
461 7 5 80 822 3276
462 5 4 83 821 3279
463 5 1 84 819 3283
464 4 4 83 818 3283
465 3 2 78 819 3280
466 2 4 74 822 3277
467 1 2 68 822 3278
468 2 3 67 824 3281
469 3 1 63 825 3287
470 2 4 58 828 3293
471 4 1 54 826 3299
472 5 4 47 827 3303
473 5 0 47 826 3306
474 9 4 51 826 3307
475 7 6 51 828 3305
476 6 2 50 825 3307
477 6 3 54 824 3305
478 6 4 57 825 3303
479 6 2 59 825 3302
480 7 5 61 824 3299
481 9 5 67 824 3298
482 8 5 74 826 3298
483 10 5 78 829 3299
484 9 5 82 831 3303
485 9 1 87 832 3310
486 7 8 89 835 3318
487 4 4 90 834 3327
488 5 4 90 838 3332
489 2 3 79 840 3339
490 1 3 73 842 3347
491 2 4 73 844 3354
492 3 2 65 846 3364
493 2 0 62 845 3372
494 4 2 59 847 3377
495 5 3 60 848 3382
496 6 2 63 848 3386
497 5 3 62 849 3388
498 7 2 66 845 3392
499 8 4 68 846 3390
500 8 5 71 849 3388
501 9 3 73 846 3389
502 7 4 69 846 3386
503 7 7 70 848 3387
504 12 4 80 850 3389
505 7 7 80 853 3390
506 12 6 84 854 3397
507 11 6 90 855 3405
508 8 5 92 850 3412
509 13 3 99 849 3412
510 7 8 98 853 3408
511 5 5 95 855 3407
512 3 7 90 855 3407
513 2 4 85 857 3412
514 2 6 79 857 3420
515 1 3 76 860 3424
516 3 5 72 863 3429
517 2 2 69 864 3437
518 4 3 67 865 3444
519 4 2 65 865 3452
520 5 5 66 863 3457
521 7 6 62 863 3457
522 7 2 64 861 3456
523 9 3 69 860 3452
524 10 5 71 862 3447
525 10 3 74 862 3446
526 9 6 75 860 3445
527 9 6 79 863 3444
528 9 5 81 866 3447
529 8 6 86 860 3451
530 10 1 91 857 3449
531 10 5 94 857 3446
532 13 2 101 857 3440
533 11 5 111 859 3431
534 6 5 110 861 3430
535 4 4 104 862 3434
536 3 9 101 868 3439
537 2 2 96 867 3450
538 2 4 92 868 3458
539 2 2 90 868 3465
540 2 5 86 872 3471
541 3 2 79 872 3475
542 3 2 77 873 3480
543 5 2 75 874 3485
544 7 1 75 871 3491
545 6 7 76 876 3490
546 7 3 77 875 3494
547 8 3 76 876 3496
548 9 4 79 874 3498
549 11 7 81 878 3501
550 10 6 88 876 3503
551 11 6 93 873 3504
552 9 3 98 869 3501
553 8 5 95 871 3496
554 10 4 97 870 3489
555 15 10 106 870 3483
556 14 3 117 865 3480
557 10 6 121 865 3476
558 9 10 125 871 3470
559 2 6 121 874 3471
560 2 4 116 877 3475
561 2 4 112 879 3487
562 2 3 108 880 3501
563 2 5 102 882 3510
564 2 4 95 883 3518
565 3 1 92 883 3524
566 3 2 87 884 3528
567 6 0 85 881 3532
568 6 0 86 879 3531
569 7 2 88 876 3527
570 7 4 87 875 3520
571 9 6 87 878 3511
572 8 2 84 875 3508
573 9 7 80 877 3504
574 8 5 84 875 3505
575 9 7 78 880 3505
576 9 4 81 879 3507
577 12 4 88 877 3511
578 10 2 90 870 3511
579 11 8 88 873 3506
580 10 6 91 873 3499
581 7 8 94 879 3493
582 5 4 93 878 3495
583 4 3 92 876 3503
584 2 2 91 875 3506
585 3 4 88 878 3508
586 2 4 84 881 3507
587 2 5 81 882 3510
588 2 3 74 883 3516
589 3 2 73 885 3524
590 4 2 76 886 3531
591 7 3 73 885 3536
592 6 0 75 882 3539
593 8 3 75 882 3538
594 7 6 76 881 3535
595 6 4 73 882 3530
596 8 5 74 882 3527
597 6 3 73 879 3527
598 8 4 75 877 3524
599 12 0 78 873 3520
600 10 6 82 873 3511
601 11 2 85 869 3502
602 13 9 94 871 3492
603 14 3 100 869 3486
604 9 6 105 871 3482
605 6 4 106 870 3480
606 6 4 106 868 3481
607 4 7 103 871 3478
608 2 3 97 869 3480
609 2 5 96 870 3478
610 3 0 88 870 3478
611 2 3 84 872 3480
612 2 4 78 874 3481
613 4 1 75 872 3486
614 4 1 67 871 3488
615 5 0 67 870 3489
616 4 2 65 870 3487
617 5 1 64 871 3483
618 6 3 62 873 3482
619 7 3 61 872 3484
620 8 3 61 872 3486
621 12 3 66 872 3488
622 12 9 73 873 3489
623 13 5 83 873 3489
624 9 2 87 872 3490
625 10 5 90 874 3490
626 10 9 93 878 3492
627 9 4 99 882 3497
628 7 7 101 882 3506
629 7 5 99 884 3516
630 6 6 99 887 3526
631 5 4 100 889 3535
632 4 4 99 891 3542
633 2 2 92 888 3551
634 2 6 86 891 3555
635 2 2 85 893 3559
636 2 4 81 895 3563
637 2 2 78 896 3567
638 3 4 72 900 3575
639 5 0 69 897 3584
640 7 5 65 899 3588
641 6 2 64 898 3592
642 10 5 65 897 3594
643 8 2 67 897 3591
644 7 4 65 898 3591
645 9 0 69 895 3590
646 7 4 72 895 3587
647 8 6 75 897 3585
648 8 3 76 897 3585
649 8 4 79 896 3584
650 11 5 87 897 3585
651 6 6 85 898 3587
652 7 9 84 902 3588
653 7 7 87 904 3593
654 7 4 88 906 3601
655 4 7 84 912 3610
656 4 4 81 914 3624
657 3 5 78 915 3636
658 2 3 74 918 3647
659 3 1 70 916 3659
660 3 2 66 917 3663
661 3 1 69 917 3666
662 4 0 67 915 3668
663 3 0 66 914 3665
664 5 4 66 915 3663
665 6 6 67 918 3661
666 10 6 72 921 3662
667 8 3 72 919 3668
668 9 5 73 923 3673
669 7 4 72 922 3681
670 7 1 75 917 3685
671 9 6 80 917 3681
672 9 6 83 918 3679
673 9 9 81 922 3674
674 9 4 88 922 3674
675 11 1 87 918 3679
676 9 10 86 927 3680
677 6 4 86 928 3689
678 6 9 83 931 3695
679 6 2 85 930 3704
680 3 5 85 931 3716
681 2 2 78 930 3720
682 2 2 73 931 3722
683 2 3 71 932 3722
684 2 2 67 932 3724
685 3 4 67 935 3725
686 4 1 61 934 3730
687 5 0 58 931 3733
688 5 9 56 937 3732
689 5 5 59 939 3737
690 6 6 60 938 3741
691 7 3 62 934 3745
692 5 2 62 933 3748
693 8 1 63 931 3744
694 12 2 67 930 3736
695 15 2 77 925 3728
696 10 4 80 925 3719
697 10 6 86 924 3711
698 12 5 90 922 3704
699 14 7 98 918 3696
700 12 6 100 917 3689
701 9 9 106 916 3681
702 4 7 103 919 3673
703 3 5 100 922 3670
704 4 6 97 925 3674
705 2 4 92 929 3682
706 3 3 89 930 3695
707 2 3 81 933 3706
708 3 4 75 933 3717
709 3 3 75 933 3725
710 4 1 69 933 3729
711 5 4 70 935 3732
712 6 4 67 937 3734
713 7 4 68 938 3738
714 8 4 72 942 3743
715 9 2 73 942 3752
716 6 8 73 946 3759
717 11 3 80 945 3768
718 11 5 83 946 3775
719 10 3 82 946 3779
720 9 4 81 946 3783
721 11 7 83 944 3783
722 9 5 86 945 3782
723 12 8 93 950 3781
724 9 11 98 956 3785
725 11 6 101 955 3795
726 8 4 104 957 3806
727 5 3 105 958 3818
728 5 6 107 961 3826
729 3 5 104 964 3831
730 2 3 99 966 3840
731 3 4 94 969 3849
732 2 4 92 973 3860
733 4 2 92 973 3872
734 4 1 90 974 3881
735 7 7 89 980 3889
736 5 4 88 980 3900
737 6 5 81 980 3907
738 6 2 81 977 3914
739 6 4 84 979 3917
740 7 4 85 979 3916
741 9 8 88 984 3915
742 12 5 88 986 3919
743 12 2 92 981 3928
744 12 2 91 981 3930
745 13 4 98 978 3932
746 14 11 99 984 3926
747 15 12 102 992 3924
748 13 7 109 992 3935
749 8 5 107 987 3946
750 5 5 107 984 3955
751 4 10 108 990 3955
752 2 5 107 993 3953
753 2 3 104 993 3954
754 2 4 99 995 3960
755 2 1 89 995 3971
756 3 3 86 998 3976
757 5 7 85 1004 3981
758 4 4 78 1006 3992
759 7 2 77 1004 4003
760 8 2 76 1005 4012
761 7 4 75 1005 4019
762 8 2 77 1002 4020
763 6 6 76 1003 4016
764 9 3 77 1002 4015
765 8 3 80 1002 4012
766 9 6 81 1004 4009
767 11 6 86 1002 4011
768 13 4 94 1001 4010
769 10 8 100 1005 4009
770 13 8 102 1005 4012
771 11 7 106 1005 4013
772 15 5 112 1005 4016
773 8 9 110 1009 4020
774 6 5 108 1011 4024
775 4 5 103 1013 4030
776 3 7 99 1014 4038
777 2 3 95 1015 4047
778 2 2 88 1015 4053
779 2 2 82 1017 4057
780 3 1 80 1017 4061
781 4 3 78 1019 4064
782 4 1 72 1017 4068
783 5 1 68 1016 4070
784 7 5 64 1018 4069
785 7 3 66 1018 4070
786 8 1 66 1017 4069
787 8 0 67 1016 4069
788 8 6 70 1018 4069
789 8 5 74 1017 4069
790 7 4 80 1018 4068
791 8 7 86 1017 4069
792 9 3 91 1017 4070
793 9 6 93 1020 4069
794 8 12 94 1026 4072
795 9 5 96 1027 4080
796 8 7 94 1028 4090
797 9 5 100 1025 4101
798 6 2 102 1024 4106
799 5 5 98 1025 4104
800 6 6 100 1028 4102
801 4 4 100 1028 4102
802 4 9 97 1034 4105
803 2 3 88 1037 4115
804 3 3 82 1039 4127
805 3 3 74 1040 4138
806 3 2 69 1042 4150
807 5 2 69 1041 4158
808 8 1 69 1040 4162
809 9 2 69 1041 4163
810 12 6 75 1040 4164
811 12 6 82 1043 4162
812 11 1 83 1041 4164
813 11 5 88 1039 4165
814 8 8 94 1041 4163
815 6 6 93 1045 4164
816 7 2 96 1038 4166
817 11 4 101 1037 4163
818 11 6 102 1040 4161
819 9 7 106 1037 4160
820 9 6 107 1036 4152
821 8 8 107 1037 4150
822 8 10 109 1043 4150
823 6 4 108 1044 4153
824 4 2 107 1044 4160
825 3 4 105 1045 4168
826 2 4 101 1048 4176
827 3 0 100 1047 4181
828 5 10 90 1053 4184
829 4 1 91 1052 4193
830 4 1 81 1051 4200
831 8 0 84 1048 4203
832 10 7 84 1049 4204
833 7 7 81 1053 4200
834 7 2 83 1052 4201
835 11 4 85 1051 4202
836 11 6 88 1052 4205
837 12 3 91 1047 4208
838 12 6 97 1048 4202
839 10 7 96 1048 4198
840 8 2 95 1038 4195
841 9 4 100 1037 4181
842 9 13 104 1040 4171
843 10 8 107 1043 4163
844 10 6 110 1042 4158
845 9 4 113 1037 4162
846 6 8 114 1036 4162
847 4 5 111 1039 4158
848 2 2 106 1039 4154
849 2 7 100 1044 4151
850 3 3 99 1046 4158
851 2 4 98 1049 4168
852 3 4 92 1052 4178
853 3 2 90 1052 4191
854 3 4 88 1054 4199
855 6 3 87 1055 4207
856 6 0 82 1050 4213
857 6 2 81 1047 4211
858 9 6 83 1049 4206
859 10 2 87 1046 4201
860 11 4 90 1046 4192
861 11 4 87 1043 4188
862 13 7 92 1046 4184
863 10 4 99 1043 4181
864 13 7 106 1045 4178
865 10 6 110 1047 4177
866 12 5 111 1046 4181
867 16 9 122 1048 4181
868 16 12 130 1049 4186
869 9 5 131 1048 4190
870 7 11 129 1057 4191
871 3 7 119 1060 4202
872 3 2 116 1059 4214
873 2 5 110 1060 4224
874 1 2 103 1060 4236
875 2 2 91 1060 4239
876 2 2 89 1061 4239
877 4 2 89 1061 4241
878 5 4 82 1062 4242
879 6 6 77 1064 4244
880 6 2 74 1064 4248
881 7 4 71 1063 4251
882 9 4 76 1063 4253
883 8 4 76 1061 4254
884 10 2 75 1058 4251
885 8 6 78 1059 4245
886 10 3 81 1054 4241
887 11 4 90 1053 4232
888 17 5 99 1054 4224
889 12 3 103 1051 4220
890 16 7 114 1051 4212
891 16 9 124 1052 4209
892 9 6 124 1049 4208
893 9 6 124 1050 4203
894 6 6 125 1048 4202
895 4 3 119 1048 4199
896 2 9 114 1054 4195
897 3 8 112 1058 4200
898 3 3 109 1060 4208
899 3 4 106 1063 4220
900 3 4 99 1065 4235
901 4 5 90 1069 4246
902 4 6 85 1071 4257
903 5 3 83 1070 4268
904 9 2 87 1071 4275
905 8 5 87 1073 4281
906 10 7 86 1077 4285
907 11 2 89 1075 4291
908 10 5 91 1076 4296
909 13 6 97 1077 4301
910 14 7 104 1080 4305
911 15 11 111 1085 4308
912 14 4 111 1085 4318
913 13 6 119 1083 4327
914 11 8 120 1085 4333
915 14 9 130 1090 4338
916 14 8 136 1090 4343
917 10 6 140 1090 4348
918 8 4 140 1090 4355
919 4 9 138 1095 4360
920 3 6 132 1099 4365
921 3 9 120 1103 4374
922 2 8 111 1110 4387
923 2 3 102 1110 4407
924 3 4 98 1111 4422
925 3 2 91 1108 4434
926 4 6 84 1111 4439
927 5 2 80 1109 4440
928 8 1 83 1109 4439
929 6 3 80 1106 4437
930 7 8 77 1108 4435
931 8 1 77 1105 4432
932 12 0 81 1100 4428
933 14 5 84 1102 4419
934 12 4 89 1102 4415
935 11 6 93 1104 4409
936 10 8 100 1106 4408
937 10 5 101 1105 4414
938 10 3 102 1103 4417
939 10 10 105 1104 4418
940 11 5 112 1105 4418
941 7 4 108 1105 4417
942 4 11 107 1113 4417
943 3 7 100 1114 4427
944 2 1 93 1114 4437
945 2 4 89 1117 4446
946 3 1 85 1114 4458
947 3 1 81 1114 4459
948 4 4 80 1116 4459
949 3 2 73 1116 4461
950 5 1 73 1114 4460
951 6 4 73 1116 4460
952 7 4 74 1117 4462
953 9 6 79 1118 4463
954 7 5 80 1121 4465
955 8 9 81 1127 4472
956 10 1 83 1122 4483
957 12 8 86 1120 4488
958 11 2 89 1119 4490
959 14 4 96 1116 4488
960 13 7 103 1118 4477
961 13 5 106 1117 4473
962 11 8 112 1117 4470
963 12 9 112 1120 4468
964 13 5 121 1121 4472
965 7 6 119 1119 4475
966 8 6 115 1120 4477
967 7 4 113 1122 4480
968 6 10 113 1127 4482
969 3 4 105 1129 4488
970 2 4 94 1133 4498
971 2 4 87 1134 4511
972 2 7 80 1137 4523
973 4 3 73 1137 4533
974 4 2 69 1138 4541
975 8 4 74 1138 4546
976 8 4 74 1137 4550
977 11 2 80 1137 4550
978 9 6 78 1137 4550
979 18 6 88 1137 4549
980 16 5 99 1137 4548
981 14 4 104 1137 4548
982 14 7 114 1141 4548
983 11 9 116 1143 4552
984 9 5 112 1141 4558
985 9 7 117 1141 4562
986 10 8 118 1139 4566
987 9 8 119 1144 4564
988 11 4 121 1144 4565
989 8 7 119 1145 4568
990 7 8 116 1150 4572
991 6 6 116 1153 4583
992 4 10 111 1157 4592
993 8 3 112 1157 4605
994 7 5 112 1160 4617
995 2 8 104 1167 4627
996 2 2 97 1166 4641
997 3 5 84 1167 4650
998 4 3 83 1167 4660
999 5 6 77 1170 4667
1000 7 1 77 1169 4670
1001 8 5 78 1169 4673
1002 9 5 80 1170 4675
1003 10 3 84 1171 4678
1004 13 8 95 1172 4679
1005 12 7 99 1175 4682
1006 17 5 106 1176 4688
1007 13 12 111 1181 4694
1008 11 7 113 1178 4704
1009 13 7 118 1176 4710
1010 11 7 125 1178 4711
1011 15 4 131 1174 4713
1012 14 5 136 1172 4706
1013 11 8 140 1175 4700
1014 5 9 141 1180 4699
1015 5 9 136 1184 4701
1016 3 7 130 1189 4711
1017 3 7 121 1193 4728
1018 3 1 109 1190 4746
1019 3 3 106 1190 4756
1020 3 5 106 1189 4762
1021 4 5 101 1193 4762
1022 4 3 96 1192 4762
1023 5 3 90 1192 4764
1024 6 4 91 1191 4766
1025 9 4 88 1195 4768
1026 13 2 95 1197 4770
1027 7 7 95 1198 4775
1028 11 9 98 1203 4781
1029 17 6 104 1204 4793
1030 13 3 108 1203 4802
1031 15 5 113 1199 4808
1032 16 7 120 1200 4809
1033 12 5 124 1196 4806
1034 10 8 127 1202 4798
1035 13 7 129 1199 4797
1036 13 11 135 1206 4797
1037 10 8 136 1207 4803
1038 9 9 134 1211 4814
1039 10 4 133 1213 4823
1040 2 12 127 1222 4837
1041 3 2 124 1223 4853
1042 2 4 117 1223 4869
1043 2 3 104 1224 4881
1044 3 3 100 1225 4892
1045 5 3 99 1226 4895
1046 7 5 96 1228 4898
1047 6 5 93 1229 4903
1048 9 4 90 1231 4908
1049 7 7 90 1234 4914
1050 10 4 91 1234 4922
1051 9 4 87 1230 4928
1052 9 3 87 1229 4929
1053 10 4 93 1226 4927
1054 10 6 95 1225 4919
1055 17 4 103 1224 4910
1056 15 7 112 1228 4904
1057 13 9 121 1228 4903
1058 14 10 126 1228 4905
1059 13 10 128 1230 4908
1060 16 6 136 1231 4914
1061 11 7 140 1231 4917
1062 9 7 134 1232 4920
1063 6 4 134 1233 4924
1064 3 6 123 1235 4927
1065 2 1 117 1234 4931
1066 2 6 114 1238 4934
1067 2 4 110 1241 4940
1068 3 3 103 1240 4948
1069 4 4 100 1242 4953
1070 5 4 96 1243 4961
1071 7 4 96 1244 4966
1072 8 6 97 1248 4969
1073 11 7 96 1250 4977
1074 13 5 98 1251 4985
1075 13 4 103 1249 4993
1076 11 3 100 1246 4998
1077 12 4 108 1246 4996
1078 15 7 115 1249 4992
1079 13 6 118 1250 4990
1080 12 11 122 1255 4991
1081 19 8 130 1251 5000
1082 16 7 138 1252 5005
1083 18 3 148 1245 5008
1084 15 10 151 1245 5003
1085 12 10 154 1243 4993
1086 7 5 150 1242 4985
1087 6 5 144 1243 4975
1088 5 5 141 1244 4973
1089 3 4 132 1244 4972
1090 4 4 129 1245 4973
1091 3 7 123 1250 4976
1092 4 5 115 1251 4983
1093 6 7 113 1255 4990
1094 8 7 114 1261 5001
1095 10 10 115 1267 5017
1096 13 6 120 1267 5034
1097 18 6 122 1267 5050
1098 12 8 122 1268 5062
1099 13 8 125 1269 5069
1100 15 1 136 1265 5071
1101 19 5 144 1265 5069
1102 15 10 148 1266 5067
1103 14 12 147 1269 5065
1104 15 8 157 1268 5065
1105 17 10 158 1270 5068
1106 19 6 158 1266 5073
1107 13 11 162 1271 5073
1108 15 9 164 1269 5075
1109 11 7 169 1271 5076
1110 8 11 171 1277 5077
1111 4 8 167 1282 5088
1112 3 9 157 1287 5099
1113 3 3 151 1288 5117
1114 2 7 142 1292 5134
1115 2 3 134 1294 5149
1116 2 8 120 1301 5161
1117 3 2 113 1299 5175
1118 5 6 106 1300 5186
1119 5 2 105 1299 5194
1120 4 2 98 1296 5199
1121 6 4 95 1296 5194
1122 6 0 88 1292 5191
1123 9 5 84 1291 5183
1124 8 5 86 1293 5175
1125 7 3 84 1290 5172
1126 7 4 81 1287 5166
1127 5 2 79 1282 5161
1128 9 4 78 1282 5152
1129 10 6 81 1283 5141
1130 5 8 79 1288 5134
1131 6 3 77 1287 5135
1132 9 2 77 1284 5140
1133 4 6 73 1283 5142
1134 6 4 72 1286 5142
1135 3 2 71 1286 5140
1136 3 3 71 1282 5139
1137 3 2 70 1281 5137
1138 2 1 67 1279 5135
1139 1 3 63 1280 5128
1140 3 3 60 1283 5122
1141 3 3 61 1281 5123
1142 4 0 61 1280 5123
1143 5 3 59 1281 5124
1144 5 4 60 1280 5125
1145 9 3 64 1276 5122
1146 11 5 66 1269 5117
1147 9 10 71 1273 5106
1148 7 3 71 1266 5098
1149 8 6 77 1269 5084
1150 10 2 84 1261 5077
1151 8 7 88 1260 5069
1152 7 4 81 1258 5056
1153 5 7 79 1257 5048
1154 4 3 77 1255 5036
1155 9 5 77 1254 5030
1156 7 4 81 1252 5024
1157 5 3 83 1249 5018
1158 6 4 85 1247 5010
1159 6 3 86 1248 5002
1160 5 2 88 1249 4996
1161 3 1 84 1249 4993
1162 1 3 82 1251 4993
1163 3 4 77 1253 4997
1164 2 0 71 1249 5002
1165 2 3 67 1249 5002
1166 2 1 65 1248 5002
1167 4 4 63 1249 4999
1168 6 3 62 1249 4995
1169 6 6 62 1252 4995
1170 9 3 64 1253 4998
1171 8 1 67 1248 5003
1172 9 7 69 1248 5002
1173 8 5 75 1247 5001
1174 8 3 78 1242 4996
1175 6 8 77 1242 4985
1176 3 4 74 1236 4979
1177 2 4 68 1233 4967
1178 1 3 63 1230 4953
1179 2 5 61 1233 4941
1180 4 1 56 1230 4932
1181 1 2 50 1227 4926
1182 1 0 48 1224 4920
1183 1 1 45 1223 4914
1184 1 1 43 1223 4904
1185 1 1 42 1223 4897
1186 1 0 37 1222 4893
1187 2 2 36 1222 4891
1188 2 0 34 1221 4890
1189 1 1 29 1220 4888
1190 2 1 27 1221 4885
1191 1 0 24 1219 4884
1192 2 2 25 1219 4881
1193 3 4 25 1220 4879
1194 3 2 27 1218 4879
1195 3 1 27 1216 4876
1196 1 1 27 1211 4873
1197 2 3 24 1209 4865
1198 5 1 24 1204 4854
1199 3 2 25 1199 4840
1200 2 4 25 1196 4823
1201 2 4 24 1196 4808
1202 3 0 23 1190 4795
1203 1 0 23 1184 4781
1204 1 0 23 1175 4766
1205 1 1 23 1171 4745
1206 1 0 22 1168 4720
1207 1 0 22 1165 4698
1208 1 0 22 1164 4679
1209 1 0 22 1163 4668
1210 2 1 23 1163 4660
1211 1 0 23 1161 4655
1212 1 0 23 1160 4651
1213 3 1 25 1159 4647
1214 1 1 24 1159 4643
1215 1 1 25 1156 4639
1216 1 0 24 1155 4634
1217 2 3 23 1154 4629
1218 1 0 21 1151 4624
1219 2 2 21 1150 4616
1220 2 2 20 1146 4610
1221 4 0 23 1142 4601
1222 2 1 25 1138 4589
1223 2 0 24 1132 4576
1224 2 0 24 1120 4558
1225 2 2 24 1116 4532
1226 2 1 21 1112 4506
1227 2 1 21 1103 4480
1228 1 2 22 1098 4451
1229 1 0 21 1095 4429
1230 1 3 22 1093 4408
1231 1 2 21 1092 4389
1232 1 0 22 1091 4378
1233 1 2 22 1092 4371
1234 1 0 22 1091 4368
1235 1 0 20 1091 4366
1236 1 0 20 1089 4365
1237 1 1 20 1086 4363
1238 1 1 20 1084 4357
1239 1 0 18 1081 4350
1240 3 1 20 1076 4340
1241 2 0 21 1072 4327
1242 2 0 18 1067 4313
1243 3 3 19 1062 4296
1244 1 0 18 1057 4277
1245 2 0 20 1052 4258
1246 2 2 20 1048 4238
1247 3 0 22 1038 4219
1248 2 1 23 1032 4195
1249 3 3 26 1031 4170
1250 1 2 25 1028 4149
1251 2 0 25 1020 4129
1252 1 2 26 1011 4111
1253 1 0 27 1006 4090
1254 1 4 26 1005 4065
1255 1 1 26 1006 4042
1256 1 0 27 1006 4028
1257 1 0 27 1004 4023
1258 1 0 25 1003 4021
1259 2 0 25 1002 4019
1260 2 1 26 1003 4015
1261 2 0 20 1001 4012
1262 1 0 20 998 4009
1263 2 2 19 1000 4004
1264 1 3 17 997 4002
1265 2 2 15 998 3996
1266 2 0 16 993 3993
1267 3 3 17 993 3988
1268 4 0 21 987 3981
1269 2 0 22 983 3971
1270 3 2 25 976 3956
1271 2 2 24 971 3939
1272 3 0 26 969 3917
1273 3 2 28 966 3899
1274 3 4 29 967 3882
1275 2 4 29 968 3873
1276 1 1 26 963 3870
1277 2 1 24 961 3864
1278 1 0 22 958 3859
1279 2 0 23 957 3850
1280 1 2 20 958 3839
1281 1 1 21 957 3834
1282 1 0 21 955 3830
1283 2 0 22 953 3827
1284 1 1 22 953 3823
1285 2 1 20 951 3818
1286 2 2 22 950 3812
1287 1 0 22 948 3807
1288 1 1 21 947 3802
1289 2 1 21 943 3796
1290 1 0 21 938 3788
1291 1 2 19 934 3776
1292 3 1 21 930 3762
1293 1 0 19 926 3745
1294 1 0 16 919 3728
1295 3 0 18 915 3709
1296 1 2 18 909 3690
1297 1 0 18 900 3669
1298 3 1 21 895 3643
1299 1 2 21 893 3619
1300 1 1 20 889 3597
1301 1 3 20 889 3577
1302 2 3 21 887 3566
1303 2 1 21 885 3558
1304 1 2 21 883 3550
1305 1 0 20 881 3544
1306 1 2 19 882 3536
1307 1 0 18 882 3531
1308 1 0 19 880 3528
1309 1 0 19 879 3525
1310 2 2 20 879 3523
1311 3 1 20 876 3520
1312 1 2 20 872 3514
1313 1 0 18 869 3506
1314 1 0 18 865 3496
1315 2 0 20 857 3482
1316 1 1 19 849 3463
1317 2 2 20 842 3440
1318 1 0 19 836 3413
1319 1 0 20 830 3384
1320 1 0 20 824 3357
1321 1 1 16 822 3332
1322 1 0 17 814 3312
1323 2 2 14 813 3290
1324 2 0 14 806 3273
1325 1 0 14 801 3255
1326 1 0 15 798 3234
1327 1 3 16 798 3218
1328 1 0 16 795 3203
1329 1 1 16 791 3192
1330 1 0 14 788 3182
1331 1 2 13 788 3172
1332 1 0 13 787 3162
1333 1 0 13 786 3154
1334 1 0 14 783 3149
1335 2 0 16 781 3144
1336 2 2 17 778 3137
1337 2 1 18 774 3128
1338 2 0 19 769 3116
1339 3 0 18 765 3102
1340 3 1 19 761 3086
1341 2 3 19 759 3069
1342 2 4 21 753 3054
1343 2 1 22 749 3038
1344 1 0 23 743 3022
1345 2 1 24 739 3004
1346 1 1 24 732 2984
1347 2 0 25 724 2963
1348 2 1 22 720 2938
1349 2 1 23 715 2915
1350 1 2 20 715 2891
1351 1 1 20 713 2874
1352 1 1 19 713 2863
1353 1 0 20 711 2856
1354 1 0 20 709 2852
1355 1 0 19 708 2846
1356 1 0 18 707 2841
1357 1 1 18 706 2835
1358 2 1 19 705 2830
1359 1 0 19 703 2826
1360 1 3 19 703 2821
1361 2 0 20 698 2817
1362 4 1 21 693 2809
1363 1 2 18 691 2797
1364 2 2 19 688 2785
1365 5 1 23 679 2770
1366 3 1 24 674 2751
1367 2 1 26 666 2732
1368 3 2 28 658 2707
1369 1 1 27 652 2677
1370 2 0 27 649 2650
1371 1 1 27 644 2625
1372 1 2 27 640 2603
1373 1 2 24 633 2585
1374 2 2 21 630 2566
1375 1 0 21 625 2547
1376 1 1 21 624 2528
1377 2 2 23 624 2512
1378 1 1 21 624 2503
1379 1 0 21 622 2497
1380 1 1 19 621 2494
1381 1 0 17 616 2491
1382 3 1 20 616 2483
1383 2 0 20 613 2475
1384 1 1 21 611 2466
1385 1 0 21 606 2456
1386 3 3 20 602 2446
1387 2 1 20 601 2432
1388 1 1 21 595 2420
1389 3 0 20 589 2404
1390 2 2 21 585 2387
1391 2 2 22 581 2370
1392 3 1 21 574 2350
1393 4 3 23 572 2329
1394 4 3 27 565 2312
1395 1 2 28 557 2292
1396 1 0 25 550 2268
1397 1 1 26 545 2244
1398 1 1 25 539 2217
1399 1 0 22 536 2191
1400 1 1 22 535 2170
1401 1 2 20 537 2155
1402 1 1 20 538 2147
1403 1 0 21 537 2146
1404 2 0 20 534 2147
1405 1 1 19 531 2146
1406 1 0 18 528 2140
1407 1 2 16 526 2130
1408 2 1 17 524 2119
1409 2 0 18 518 2109
1410 1 0 18 511 2096
1411 1 1 17 510 2079
1412 2 0 19 507 2063
1413 2 1 18 502 2046
1414 3 2 18 499 2030
1415 2 0 18 490 2018
1416 1 1 17 486 1998
1417 2 3 17 480 1977
1418 4 1 20 474 1955
1419 1 3 21 470 1930
1420 2 1 21 466 1910
1421 1 0 20 459 1890
1422 1 2 20 458 1869
1423 1 0 18 456 1853
1424 1 3 17 457 1839
1425 1 2 15 457 1830
1426 1 0 15 456 1828
1427 1 0 14 454 1826
1428 1 0 15 452 1824
1429 2 0 17 446 1819
1430 2 2 18 443 1808
1431 2 0 19 436 1795
1432 2 0 21 430 1777
1433 1 3 22 425 1755
1434 1 1 20 421 1734
1435 1 2 18 416 1712
1436 2 0 19 407 1692
1437 4 0 22 402 1669
1438 2 1 24 398 1646
1439 1 2 23 394 1623
1440 5 2 25 385 1601
1441 4 2 26 379 1579
1442 3 3 26 369 1556
1443 2 0 25 365 1527
1444 1 2 26 357 1498
1445 1 1 25 353 1470
1446 1 0 26 351 1444
1447 1 1 24 350 1426
1448 1 1 23 348 1411
1449 1 2 20 349 1402
1450 1 3 20 351 1398
1451 1 0 17 350 1398
1452 1 0 16 348 1398
1453 1 0 16 345 1398
1454 1 1 17 344 1394
1455 1 0 15 341 1387
1456 1 0 14 339 1378
1457 2 0 16 334 1369
1458 2 3 17 335 1358
1459 3 3 18 336 1349
1460 5 0 23 334 1344
1461 2 4 24 334 1339
1462 3 1 25 332 1339
1463 3 0 26 329 1336
1464 3 1 27 326 1329
1465 2 2 26 326 1321
1466 2 1 28 323 1313
1467 1 1 25 321 1304
1468 2 0 24 317 1296
1469 2 1 25 316 1287
1470 1 0 25 313 1277
1471 1 2 23 315 1267
1472 1 2 24 315 1261
1473 1 1 23 314 1259
1474 1 2 23 316 1257
1475 2 2 23 318 1260
1476 2 1 21 318 1263
1477 1 2 20 318 1266
1478 3 2 19 316 1270
1479 2 1 20 314 1270
1480 1 1 20 313 1266
1481 1 2 20 311 1261
1482 1 0 19 307 1254
1483 2 0 20 302 1245
1484 2 0 19 298 1233
1485 1 3 18 300 1218
1486 3 0 17 297 1207
1487 3 1 20 294 1197
1488 4 0 23 291 1189
1489 2 1 23 291 1182
1490 3 3 25 290 1173
1491 1 3 25 288 1166
1492 1 2 24 285 1160
1493 2 0 25 283 1154
1494 1 2 26 280 1146
1495 1 3 27 276 1136
1496 1 1 28 273 1124
1497 1 1 28 273 1112
1498 1 0 27 272 1102
1499 2 0 26 270 1094
1500 1 1 26 270 1088
1501 1 1 26 271 1085
1502 2 1 25 271 1083
1503 3 1 28 268 1082
1504 3 2 29 267 1080
1505 2 0 29 264 1077
1506 3 0 31 258 1070
1507 2 0 30 253 1057
1508 3 1 32 248 1042
1509 3 3 30 247 1023
1510 2 2 29 245 1006
1511 2 1 30 243 993
1512 2 3 30 246 983
1513 1 0 26 245 981
1514 3 0 26 245 979
1515 3 1 27 243 979
1516 1 2 26 245 979
1517 1 1 25 245 978
1518 1 0 24 245 978
1519 1 2 25 247 978
1520 1 0 24 247 982
1521 1 1 23 247 984
1522 1 3 20 249 986
1523 1 0 19 247 990
1524 1 0 20 245 990
1525 1 0 18 244 988
1526 2 1 20 243 985
1527 1 3 15 246 979
1528 3 0 18 244 978
1529 1 1 16 244 977
1530 3 0 14 243 977
1531 3 0 17 239 977
1532 2 1 18 239 970
1533 3 2 19 239 965
1534 3 3 20 238 960
1535 2 1 22 238 955
1536 2 3 24 240 954
1537 2 0 25 238 955
1538 7 0 32 236 954
1539 1 4 29 239 952
1540 1 2 28 239 953
1541 1 1 27 239 952
1542 1 2 25 241 953
1543 1 2 25 241 958
1544 1 2 22 242 960
1545 1 2 21 244 963
1546 1 0 21 244 968
1547 1 0 18 244 971
1548 2 1 19 243 974
1549 2 1 21 242 975
1550 2 0 21 242 973
1551 1 2 21 244 971
1552 1 0 19 244 971
1553 2 0 21 244 972
1554 2 3 19 247 974
1555 1 1 18 247 979
1556 3 1 19 247 982
1557 2 1 20 247 985
1558 1 0 19 246 988
1559 2 3 21 248 987
1560 4 1 25 248 988
1561 3 1 27 249 989
1562 1 6 27 252 991
1563 2 1 27 251 997
1564 1 1 25 251 1000
1565 1 1 24 250 1003
1566 1 1 25 250 1004
1567 1 1 23 251 1002
1568 1 0 23 251 1002
1569 1 0 23 251 1002
1570 1 3 22 254 1003
1571 2 0 23 254 1007
1572 1 0 18 253 1010
1573 1 0 18 253 1012
1574 4 1 21 254 1014
1575 1 1 21 253 1014
1576 3 2 22 254 1013
1577 2 2 21 255 1014
1578 3 1 22 256 1016
1579 2 1 20 255 1018
1580 2 0 20 255 1020
1581 1 3 20 256 1021
1582 3 1 23 257 1022
1583 2 0 22 254 1023
1584 4 2 26 255 1022
1585 2 5 26 257 1022
1586 3 0 26 257 1023
1587 1 0 25 255 1023
1588 1 1 25 256 1024
1589 1 0 24 255 1025
1590 1 0 23 253 1023
1591 1 1 23 253 1019
1592 1 0 22 252 1017
1593 1 1 20 253 1013
1594 2 1 21 254 1011
1595 1 3 18 257 1012
1596 1 2 19 256 1016
1597 1 0 18 255 1020
1598 1 1 17 255 1022
1599 2 0 18 255 1023
1600 1 0 17 255 1021
1601 1 1 16 255 1020
1602 1 2 16 256 1020
1603 1 0 16 255 1021
1604 2 1 18 255 1021
1605 3 1 19 255 1021
1606 2 2 19 255 1021
1607 2 1 19 255 1020
1608 4 0 21 254 1020
1609 3 3 22 255 1019
1610 2 0 22 253 1019
1611 1 2 22 253 1017
1612 2 1 24 253 1015
1613 1 0 24 251 1014
1614 1 3 24 254 1010
1615 1 2 22 256 1011
1616 1 0 19 256 1014
1617 1 2 20 258 1017
1618 2 2 20 258 1024
1619 1 0 20 255 1028
1620 1 0 20 255 1027
1621 1 1 20 255 1026
1622 1 0 21 254 1023
1623 1 2 19 255 1019
1624 1 1 18 255 1019
1625 2 1 20 255 1019
1626 3 1 20 256 1019
1627 2 1 21 256 1021
1628 5 2 25 256 1022
1629 2 0 26 256 1023
1630 3 1 27 257 1024
1631 1 4 27 259 1025
1632 3 2 26 259 1028
1633 2 0 26 258 1031
1634 1 1 25 258 1033
1635 1 0 24 257 1034
1636 2 1 25 257 1032
1637 2 3 25 258 1030
1638 1 0 26 257 1030
1639 1 1 27 255 1029
1640 1 1 27 254 1027
1641 1 0 26 254 1024
1642 1 1 26 255 1020
1643 1 1 26 255 1018
1644 1 0 23 253 1018
1645 1 0 21 253 1017
1646 1 0 21 252 1016
1647 3 0 18 251 1013
1648 1 1 17 251 1009
1649 2 1 17 251 1007
1650 2 1 19 251 1005
1651 1 1 19 251 1004
1652 3 0 19 250 1004
1653 3 4 22 251 1003
1654 1 2 21 252 1003
1655 2 0 21 252 1004
1656 1 2 20 254 1005
1657 1 2 19 254 1009
1658 2 0 19 254 1012
1659 3 0 21 253 1014
1660 1 1 21 254 1015
1661 2 6 22 258 1015
1662 1 0 20 257 1019
1663 1 1 21 258 1022
1664 1 0 21 257 1027
1665 1 1 21 258 1030
1666 1 3 20 260 1030
1667 1 0 20 260 1033
1668 1 1 20 260 1035
1669 2 0 20 260 1038
1670 2 0 21 259 1040
1671 3 0 20 258 1039
1672 2 2 16 257 1037
1673 2 3 15 260 1034
1674 2 0 17 259 1034
1675 2 1 17 258 1034
1676 2 0 19 256 1034
1677 3 0 20 255 1033
1678 1 0 21 254 1028
1679 2 0 23 253 1023
1680 4 2 27 255 1018
1681 2 0 28 255 1017
1682 2 3 30 258 1017
1683 1 1 26 259 1021
1684 1 1 27 258 1027
1685 1 0 26 258 1030
1686 1 2 22 260 1033
1687 1 2 23 261 1035
1688 1 1 22 260 1037
1689 1 1 19 260 1039
1690 1 0 19 259 1041
1691 1 0 14 259 1040
1692 1 0 14 258 1038
1693 2 0 15 257 1036
1694 1 0 14 256 1033
1695 1 0 12 255 1030
1696 1 1 11 254 1026
1697 2 3 12 256 1022
1698 2 1 12 255 1021
1699 6 1 17 256 1020
1700 3 1 19 257 1021
1701 3 2 21 257 1024
1702 2 4 22 258 1025
1703 4 0 24 257 1028
1704 5 0 26 255 1029
1705 5 1 28 256 1027
1706 5 1 30 256 1026
1707 1 3 31 259 1024
1708 2 2 32 261 1026
1709 2 2 33 263 1032
1710 1 0 32 263 1039
1711 1 4 31 267 1046
1712 1 0 29 267 1054
1713 2 1 28 267 1060
1714 2 3 28 269 1064
1715 2 3 27 272 1070
1716 2 0 25 272 1075
1717 2 2 27 274 1080
1718 2 0 26 273 1087
1719 2 0 24 272 1091
1720 2 3 26 275 1091
1721 3 1 26 275 1094
1722 5 0 31 274 1095
1723 2 1 31 273 1096
1724 4 2 29 275 1097
1725 2 1 26 273 1097
1726 4 1 27 273 1095
1727 2 3 28 275 1094
1728 4 1 29 274 1096
1729 3 2 32 273 1095
1730 3 2 31 273 1095
1731 2 1 32 273 1095
1732 1 4 30 277 1093
1733 1 0 30 277 1096
1734 1 2 27 277 1100
1735 1 2 27 278 1104
1736 1 0 24 277 1109
1737 1 1 23 277 1109
1738 1 2 22 278 1109
1739 2 0 21 278 1110
1740 3 3 24 281 1110
1741 2 0 25 280 1114
1742 3 1 27 280 1117
1743 2 3 28 282 1119
1744 1 1 24 282 1123
1745 3 2 24 283 1124
1746 1 3 23 285 1127
1747 3 1 25 285 1132
1748 6 2 26 285 1135
1749 2 0 26 284 1138
1750 6 3 30 285 1139
1751 5 1 34 286 1139
1752 4 2 37 286 1140
1753 4 3 39 288 1141
1754 3 3 38 287 1145
1755 2 5 40 291 1147
1756 1 3 38 292 1152
1757 1 2 37 294 1158
1758 1 1 38 294 1164
1759 1 0 34 293 1171
1760 1 1 27 294 1173
1761 1 2 28 295 1175
1762 2 1 28 296 1176
1763 1 0 24 296 1178
1764 2 1 22 296 1181
1765 1 0 20 294 1183
1766 1 0 20 293 1182
1767 1 1 20 293 1179
1768 1 0 20 292 1176
1769 3 1 20 293 1172
1770 2 0 21 292 1171
1771 2 0 23 292 1170
1772 7 3 28 291 1169
1773 2 2 28 293 1168
1774 3 2 26 292 1168
1775 3 0 27 291 1168
1776 2 2 27 291 1167
1777 4 3 30 291 1167
1778 3 0 31 291 1165
1779 1 2 29 291 1164
1780 1 3 30 293 1164
1781 1 2 30 295 1166
1782 1 0 29 294 1170
1783 1 0 28 292 1173
1784 1 0 28 291 1174
1785 1 0 29 291 1172
1786 1 1 27 292 1168
1787 1 3 27 294 1166
1788 1 0 26 293 1168
1789 1 1 26 294 1170
1790 2 0 24 294 1173
1791 1 1 21 294 1175
1792 1 1 19 295 1175
1793 2 0 20 294 1177
1794 2 1 19 294 1177
1795 2 2 19 293 1177
1796 2 1 20 294 1176
1797 3 1 22 293 1175
1798 1 3 22 293 1174
1799 2 0 23 291 1173
1800 3 0 26 289 1171
1801 2 1 25 289 1166
1802 1 2 25 290 1162
1803 1 1 24 291 1159
1804 1 0 25 290 1159
1805 1 1 22 290 1160
1806 3 0 25 289 1161
1807 1 1 24 290 1160
1808 1 2 24 291 1159
1809 1 0 22 290 1160
1810 1 0 21 289 1160
1811 1 1 21 289 1160
1812 1 2 19 290 1159
1813 2 1 21 290 1158
1814 3 0 22 288 1158
1815 2 2 20 290 1157
1816 1 0 16 289 1158
1817 3 0 19 289 1157
1818 4 3 23 292 1156
1819 2 2 25 292 1160
1820 2 2 27 292 1162
1821 3 1 28 293 1165
1822 3 6 28 297 1169
1823 3 1 28 297 1174
1824 4 2 30 297 1179
1825 2 2 30 296 1184
1826 2 0 29 295 1187
1827 2 2 30 295 1185
1828 2 3 31 297 1183
1829 1 2 28 298 1183
1830 1 1 28 298 1185
1831 2 1 29 298 1188
1832 1 1 30 299 1191
1833 1 2 30 299 1193
1834 1 1 30 299 1194
1835 1 1 26 299 1195
1836 3 1 28 299 1196
1837 2 1 27 299 1196
1838 1 1 25 299 1196
1839 2 1 25 300 1196
1840 1 1 20 300 1197
1841 2 0 19 299 1198
1842 3 1 19 299 1198
1843 4 1 23 300 1198
1844 2 2 25 300 1198
1845 3 2 27 301 1198
1846 3 1 27 302 1200
1847 2 2 27 303 1203
1848 4 3 26 305 1206
1849 2 3 27 308 1211
1850 3 1 29 304 1218
1851 1 1 29 304 1220
1852 1 3 29 306 1221
1853 1 1 25 306 1222
1854 1 0 24 304 1220
1855 1 0 23 303 1220
1856 1 0 24 302 1219
1857 1 1 25 302 1215
1858 1 0 25 301 1211
1859 1 1 24 301 1208
1860 2 0 24 301 1206
1861 1 1 24 301 1205
1862 1 2 23 301 1204
1863 2 1 20 301 1204
1864 2 1 17 300 1204
1865 2 0 18 300 1203
1866 1 0 17 299 1202
1867 3 0 19 299 1200
1868 3 4 22 301 1198
1869 5 1 26 299 1199
1870 2 1 27 299 1198
1871 3 3 29 301 1198
1872 7 0 35 300 1200
1873 4 5 38 303 1199
1874 3 2 40 300 1203
1875 1 2 36 300 1204
1876 1 4 34 303 1203
1877 1 1 31 301 1206
1878 1 1 28 301 1204
1879 1 2 28 303 1205
1880 1 1 27 302 1208
1881 1 0 24 301 1207
1882 1 2 23 303 1207
1883 1 1 19 303 1209
1884 2 1 21 302 1209
1885 2 2 21 302 1209
1886 2 0 22 300 1210
1887 2 2 24 302 1207
1888 3 1 27 301 1206
1889 3 2 28 301 1205
1890 1 1 25 299 1204
1891 3 2 27 301 1203
1892 4 2 28 301 1202
1893 4 2 29 301 1202
1894 4 3 30 302 1202
1895 4 2 30 303 1205
1896 7 1 35 303 1207
1897 2 3 35 305 1209
1898 5 2 40 307 1213
1899 2 2 40 304 1218
1900 1 2 37 304 1219
1901 1 1 36 305 1220
1902 1 0 36 305 1220
1903 1 0 31 305 1218
1904 1 3 30 308 1219
1905 1 0 26 308 1223
1906 1 2 23 309 1226
1907 1 0 24 308 1230
1908 1 2 23 310 1233
1909 2 2 22 311 1235
1910 2 0 23 309 1238
1911 2 1 23 310 1238
1912 2 0 19 307 1240
1913 3 1 20 308 1237
1914 3 2 22 307 1234
1915 5 1 25 307 1232
1916 3 1 26 308 1229
1917 8 2 32 309 1230
1918 4 3 35 310 1231
1919 3 3 37 312 1234
1920 4 2 39 309 1239
1921 3 2 40 309 1240
1922 3 1 40 309 1240
1923 1 2 38 310 1239
1924 1 4 34 313 1237
1925 1 1 30 314 1241
1926 1 0 28 313 1246
1927 1 1 29 312 1250
1928 1 2 29 314 1252
1929 1 0 27 313 1253
1930 1 0 25 311 1252
1931 1 0 25 310 1250
1932 2 2 23 312 1248
1933 2 1 24 312 1246
1934 2 1 26 313 1245
1935 2 2 26 314 1247
1936 2 2 25 314 1251
1937 4 0 23 314 1253
1938 4 2 23 315 1255
1939 3 2 26 316 1257
1940 2 0 26 313 1259
1941 2 2 24 313 1258
1942 1 4 24 315 1257
1943 3 1 27 315 1257
1944 3 3 28 315 1256
1945 3 1 30 312 1258
1946 3 1 30 313 1257
1947 1 1 28 313 1255
1948 1 0 24 311 1253
1949 1 1 21 311 1249
1950 1 2 20 312 1248
1951 2 1 20 313 1247
1952 3 1 20 314 1247
1953 1 1 18 313 1250
1954 1 0 17 311 1252
1955 1 0 18 311 1251
1956 1 0 19 311 1249
1957 1 1 19 312 1246
1958 1 1 17 311 1245
1959 1 1 16 312 1245
1960 1 0 17 309 1246
1961 2 0 16 308 1244
1962 4 1 19 308 1240
1963 2 1 19 308 1237
1964 2 2 21 307 1233
1965 3 2 21 307 1231
1966 4 0 23 306 1230
1967 2 1 24 305 1228
1968 3 2 26 305 1225
1969 5 2 29 307 1223
1970 2 0 29 307 1223
1971 4 1 29 308 1224
1972 2 2 28 310 1227
1973 2 1 27 310 1232
1974 1 2 27 309 1235
1975 1 1 27 310 1237
1976 1 0 28 310 1239
1977 1 1 27 310 1239
1978 1 2 26 312 1239
1979 1 3 27 314 1242
1980 1 1 28 314 1246
1981 2 0 28 314 1250
1982 2 2 27 315 1254
1983 2 3 27 317 1257
1984 4 1 30 317 1260
1985 5 1 34 317 1263
1986 2 2 29 316 1266
1987 1 3 27 316 1267
1988 2 1 27 317 1266
1989 1 1 25 317 1266
1990 2 1 22 317 1266
1991 2 0 23 316 1267
1992 2 2 24 317 1267
1993 4 3 27 319 1267
1994 2 0 27 317 1269
1995 3 3 29 319 1269
1996 1 1 27 319 1272
1997 1 1 28 318 1274
1998 4 2 30 320 1273
1999 4 1 30 321 1276
2000 2 1 30 321 1278
2001 1 3 29 320 1280
2002 2 2 28 321 1282
2003 2 1 27 322 1283
2004 1 3 28 325 1284
2005 3 0 30 324 1288
2006 3 0 29 322 1292
2007 3 1 30 320 1293
2008 3 4 28 323 1291
2009 3 1 27 323 1289
2010 2 0 25 323 1288
2011 5 0 29 322 1289
2012 4 4 31 323 1291
2013 3 4 29 325 1291
2014 4 1 31 324 1293
2015 3 3 30 325 1294
2016 4 1 31 323 1297
2017 3 5 31 326 1297
2018 3 1 31 326 1298
2019 1 2 31 327 1300
2020 1 1 30 326 1302
2021 2 2 30 326 1305
2022 1 0 29 326 1305
2023 1 1 28 327 1305
2024 1 0 28 326 1305
2025 1 0 28 326 1305
2026 1 1 28 327 1305
2027 1 1 27 328 1306
2028 1 0 27 328 1307
2029 2 0 25 327 1309
2030 2 0 25 327 1310
2031 3 2 27 328 1310
2032 3 2 27 330 1310
2033 3 0 27 329 1312
2034 4 1 27 329 1314
2035 2 0 26 325 1316
2036 2 1 26 323 1313
2037 5 5 26 324 1306
2038 2 3 28 325 1301
2039 3 2 29 324 1297
2040 3 3 31 326 1296
2041 2 1 30 324 1299
2042 2 2 32 323 1299
2043 3 1 32 322 1297
2044 3 2 33 323 1295
2045 1 1 31 322 1292
2046 1 1 29 322 1290
2047 1 0 28 321 1289
2048 2 4 25 324 1288
2049 1 0 23 323 1289
2050 1 0 24 322 1290
2051 2 2 23 323 1290
2052 1 0 20 322 1292
2053 1 2 19 322 1290
2054 1 1 18 321 1289
2055 3 4 20 324 1288
2056 1 0 20 323 1289
2057 1 0 21 322 1290
2058 2 0 17 319 1290
2059 2 0 19 317 1288
2060 5 2 21 319 1281
2061 4 1 23 317 1277
2062 4 3 26 319 1272
2063 2 1 25 318 1272
2064 4 1 29 317 1273
2065 2 0 29 315 1271
2066 1 1 27 315 1269
2067 5 3 29 317 1265
2068 2 2 30 319 1264
2069 1 2 25 320 1266
2070 2 2 26 322 1271
2071 1 0 25 322 1278
2072 1 0 25 320 1283
2073 1 1 26 320 1284
2074 2 2 26 320 1284
2075 2 1 25 321 1282
2076 1 0 24 320 1281
2077 2 0 26 318 1281
2078 1 3 26 319 1279
2079 3 0 27 318 1278
2080 1 2 24 320 1275
2081 2 1 25 319 1275
2082 2 2 25 320 1276
2083 1 0 25 319 1277
2084 2 3 25 318 1278
2085 3 1 28 316 1276
2086 3 1 30 315 1273
2087 5 0 32 312 1268
2088 4 4 33 312 1261
2089 5 1 38 311 1255
2090 1 1 38 309 1250
2091 2 3 35 310 1244
2092 2 0 34 310 1242
2093 1 3 32 312 1240
2094 1 2 31 314 1241
2095 1 0 31 314 1246
2096 1 0 28 313 1250
2097 1 2 27 314 1253
2098 1 0 26 314 1255
2099 1 2 23 316 1255
2100 1 0 23 315 1257
2101 1 2 21 317 1259
2102 2 1 20 317 1262
2103 1 1 18 317 1265
2104 1 0 18 316 1266
2105 2 3 17 318 1267
2106 2 1 17 316 1268
2107 1 1 16 315 1267
2108 2 1 17 313 1265
2109 3 0 19 313 1262
2110 3 1 20 313 1257
2111 5 1 22 311 1254
2112 3 1 24 311 1250
2113 4 6 27 313 1248
2114 3 0 28 312 1248
2115 3 1 30 313 1247
2116 2 1 30 312 1249
2117 1 3 26 315 1250
2118 1 0 25 313 1252
2119 1 2 21 315 1253
2120 1 0 21 315 1255
2121 1 1 22 315 1258
2122 1 0 21 314 1258
2123 2 1 22 315 1259
2124 1 1 22 314 1259
2125 1 1 22 314 1258
2126 2 1 24 314 1257
2127 2 4 24 314 1257
2128 3 0 27 313 1256
2129 2 2 28 314 1255
2130 2 2 25 315 1255
2131 2 1 25 315 1256
2132 2 1 24 314 1257
2133 2 2 24 315 1258
2134 2 1 25 314 1259
2135 1 1 24 313 1258
2136 2 2 24 314 1256
2137 2 1 23 314 1256
2138 2 1 24 315 1255
2139 2 1 24 316 1256
2140 1 1 24 316 1259
2141 1 1 24 316 1261
2142 1 0 20 315 1263
2143 1 2 20 317 1263
2144 1 4 19 318 1264
2145 1 0 20 317 1266
2146 1 0 20 316 1267
2147 1 1 20 316 1268
2148 1 2 20 317 1267
2149 1 0 20 314 1266
2150 4 1 22 314 1263
2151 3 2 21 314 1261
2152 2 1 20 315 1259
2153 2 1 20 315 1257
2154 1 1 20 313 1258
2155 3 2 21 312 1257
2156 2 0 18 310 1255
2157 1 2 19 310 1250
2158 1 1 20 309 1245
2159 2 2 20 308 1241
2160 1 1 20 306 1237
2161 1 0 21 305 1233
2162 1 1 19 305 1228
2163 3 1 20 304 1224
2164 3 2 21 303 1220
2165 3 1 22 304 1217
2166 2 0 19 304 1216
2167 1 1 20 304 1215
2168 1 2 18 305 1215
2169 1 0 18 305 1217
2170 1 0 18 305 1218
2171 1 1 17 305 1219
2172 1 1 17 304 1220
2173 1 2 17 305 1219
2174 1 2 18 307 1219
2175 2 2 18 307 1221
2176 1 1 18 308 1223
2177 3 1 21 307 1227
2178 2 0 23 304 1229
2179 3 1 25 305 1226
2180 2 1 23 304 1224
2181 2 3 21 305 1220
2182 3 0 23 304 1218
2183 2 1 23 304 1218
2184 2 2 24 304 1217
2185 3 2 23 305 1217
2186 2 1 24 305 1217
2187 3 1 23 306 1218
2188 1 1 22 306 1220
2189 1 2 22 306 1222
2190 1 1 22 307 1223
2191 1 1 22 307 1225
2192 2 2 22 309 1226
2193 1 2 20 309 1229
2194 1 2 21 311 1232
2195 1 0 22 310 1236
2196 2 0 23 308 1239
2197 1 0 20 307 1238
2198 2 0 20 307 1236
2199 4 2 21 307 1232
2200 2 2 23 308 1229
2201 2 3 25 310 1229
2202 2 1 27 311 1232
2203 2 3 26 311 1236
2204 3 2 25 310 1240
2205 4 1 28 308 1242
2206 3 1 30 307 1240
2207 2 2 29 306 1236
2208 7 2 33 302 1231
2209 4 3 33 303 1223
2210 2 0 34 303 1218
2211 2 2 31 303 1214
2212 1 4 30 305 1211
2213 1 2 30 306 1214
2214 1 0 29 306 1217
2215 1 1 28 306 1220
2216 1 2 28 307 1223
2217 1 1 28 307 1225
2218 1 1 27 308 1226
2219 1 1 25 309 1228
2220 1 0 23 308 1231
2221 1 1 22 308 1232
2222 1 0 21 306 1233
2223 4 1 23 306 1231
2224 5 0 26 305 1228
2225 4 3 27 305 1225
2226 1 0 27 304 1222
2227 1 1 25 304 1220
2228 3 1 26 303 1218
2229 3 2 26 301 1216
2230 3 1 26 300 1212
2231 3 1 26 298 1208
2232 3 2 28 299 1202
2233 4 2 29 300 1198
2234 3 2 30 298 1197
2235 2 2 30 300 1195
2236 2 1 30 301 1197
2237 1 1 29 300 1199
2238 1 3 29 302 1199
2239 1 1 28 302 1203
2240 1 1 29 303 1205
2241 1 0 27 302 1207
2242 1 0 26 301 1209
2243 2 3 24 304 1208
2244 2 3 22 306 1210
2245 1 0 21 304 1213
2246 2 1 22 305 1215
2247 2 2 21 306 1219
2248 1 1 18 306 1221
2249 1 1 19 303 1221
2250 2 0 20 301 1220
2251 1 2 18 302 1216
2252 2 2 16 302 1212
2253 3 0 18 298 1208
2254 3 1 21 296 1203
2255 2 3 22 299 1198
2256 2 1 24 298 1195
2257 4 2 25 300 1191
2258 1 1 26 300 1193
2259 1 0 26 299 1197
2260 1 0 25 298 1197
2261 1 1 24 298 1197
2262 1 1 21 299 1195
2263 1 2 22 300 1194
2264 1 0 22 299 1195
2265 1 1 20 299 1196
2266 1 0 18 299 1197
2267 1 0 19 298 1197
2268 1 1 18 296 1195
2269 1 1 17 296 1192
2270 2 0 17 295 1189
2271 3 1 20 295 1185
2272 2 0 21 294 1182
2273 2 3 18 295 1180
2274 2 2 18 295 1179
2275 3 1 20 293 1179
2276 4 2 23 294 1177
2277 2 3 24 296 1177
2278 2 1 24 297 1178
2279 2 2 25 296 1180
2280 2 0 25 294 1183
2281 2 2 26 294 1183
2282 2 2 28 295 1181
2283 4 4 29 296 1179
2284 1 0 26 296 1179
2285 1 2 26 298 1181
2286 1 0 25 298 1185
2287 1 0 26 297 1188
2288 1 1 22 298 1189
2289 1 0 21 298 1191
2290 1 1 21 299 1191
2291 1 1 20 299 1192
2292 2 3 21 301 1194
2293 2 1 18 302 1197
2294 2 3 19 301 1201
2295 2 0 17 301 1203
2296 1 1 16 302 1205
2297 1 2 16 301 1206
2298 1 2 15 303 1205
2299 4 1 19 303 1207
2300 3 1 21 303 1209
2301 2 1 19 303 1210
2302 3 1 19 302 1212
2303 2 4 20 306 1211
2304 3 0 23 302 1214
2305 2 1 24 297 1213
2306 4 1 24 297 1207
2307 2 2 25 297 1202
2308 1 2 24 298 1193
2309 2 1 26 296 1189
2310 1 1 27 295 1188
2311 1 1 27 295 1186
2312 1 1 26 296 1184
2313 1 0 23 295 1182
2314 1 1 21 295 1181
2315 1 0 18 295 1181
2316 1 1 15 295 1181
2317 2 2 16 297 1180
2318 4 1 17 296 1182
2319 3 2 19 296 1183
2320 3 1 22 296 1184
2321 3 2 24 295 1185
2322 4 3 25 296 1183
2323 2 1 26 297 1183
2324 3 1 29 297 1184
2325 2 2 30 298 1185
2326 1 2 28 299 1188
2327 3 0 28 297 1191
2328 2 4 29 300 1191
2329 2 0 31 296 1194
2330 1 1 32 296 1192
2331 3 1 29 296 1189
2332 2 0 29 296 1188
2333 2 2 28 297 1184
2334 1 2 28 295 1185
2335 1 2 29 297 1184
2336 1 1 30 297 1185
2337 1 0 29 297 1186
2338 1 1 25 296 1186
2339 1 1 24 296 1187
2340 2 1 22 297 1186
2341 1 1 21 297 1186
2342 1 2 20 298 1186
2343 3 0 22 297 1188
2344 3 1 25 296 1189
2345 2 0 24 295 1188
2346 3 4 25 296 1186
2347 5 2 26 295 1184
2348 3 1 28 294 1182
2349 3 2 28 293 1180
2350 4 1 29 292 1178
2351 4 1 32 291 1174
2352 5 2 36 292 1170
2353 3 4 38 293 1168
2354 2 4 39 296 1168
2355 2 1 37 297 1172
2356 1 1 37 297 1178
2357 1 3 38 299 1183
2358 1 5 34 302 1189
2359 1 0 29 301 1195
2360 1 1 27 302 1199
2361 1 1 26 303 1204
2362 1 0 23 303 1208
2363 1 1 22 303 1209
2364 1 2 22 304 1211
2365 1 0 15 303 1213
2366 1 0 16 302 1213
2367 2 2 17 302 1212
2368 2 1 18 301 1211
